# Supplementary material for: Prevalence and factors associated with suicidal behavior among trans women in Rio de Janeiro, Brazil
Source: PLoS One. 2021 Oct 22;16(10):e0259074. doi: 10.1371/journal.pone.0259074 (PMC8535442; doi:10.1371/journal.pone.0259074)
Supplement: S1 File — (XLSX) [file pone.0259074.s001.xlsx]

## Sheet: all
LSI	LIA	age	tp_est	aus_nsocial	orient	sit_conjug	capital	moradia	sozinha	csex	prost2	renda	B1	discrimina	binge	F5	violfis	vfpi	vfpcasual	vff	vftrabalho	vfamigo	vfcliente	vfpolicial	vfdesconhec	violsex	vspi	vspcasual	vsf	vstrabalho	vsamigo	vscliente	vspolicial	vsdesconhec	I1	G1	ces_d_10	hiv_test
0	0	2	2	1	0	1	1	0	0	0	0	2	1	1	0	0	0	0	0	0	0	0	0	0	0	0	0	0	0	0	0	0	0	0	2	1	0	1
0	1	2	2	1	0	1	0	2	0	1	1	0	1	1	1	1	1	1	0	1	1	0	0	0	1	1	0	0	0	0	0	0	0	1	3	1	1	0
1	0	2	2	1	0	1	0	1	1	1	1		1	1	1	1	1	0	0	1	0	0	0	0	0	0	0	0	0	0	0	0	0	0	2	1	1	0
1	0	3	1	0	0	2	1	0	0	0	0	0	1	1	1	1	1	0	0	0	0	0	1	0	0	0	0	0	0	0	0	0	0	0	3	1	1	0
0	0	2	2	0	0	1	0	0	0	0	0	2	0	1	1	0	0	0	0	0	0	0	0	0	0	1	0	0	0	0	0	1	0	0	1	1	0	0
1	1	3	0	1	0	1	0	2	1	0	0	1	1	1	1	1	1	0	0	0	0	0	0	0	1	1	0	0	0	0	0	0	0	1	3	1	1	0
1	1	2	2	1	1	1	1	0	1	0	0	2	1	1	1	1	1	0	0	0	0	0	0	0	1	1	0	0	0	0	1	0	0	0	3	1	1	0
0	0	2	2	1	0	1	0	0	0	1	1	2	0	1	1	1	0	0	0	0	0	0	0	0	0	0	0	0	0	0	0	0	0	0	1	1	0	0
1	1	2	2	1	0	1	0	0	1	1	1	1	0	1	1	1	0	0	0	0	0	0	0	0	0	0	0	0	0	0	0	0	0	0	1	1	1	0
0	0	3	1	1	0	1	0	0	1	1	1	0	1	1	1	1	1	0	0	0	0	0	0	1	1	1	0	0	0	0	0	0	1	1	1	1	0	1
0	0	4	1	1	0	2	1	0	0	0	0	1	1	1	1	1	1	0	0	0	0	0	0	0	1	1	0	0	1	0	0	0	0	0	1	1	0	1
1	0	3	0	1	1	2	0	1	0	0	0	0	1	1	0	1	0	0	0	0	0	0	0	0	0	0	0	0	0	0	0	0	0	0	3	1	0	0
1	0	3	1	1	0	1	0	1	1	1	1	2	0	1	1	1	1	0	0	0	0	0	0	0	1	1	0	0	0	0	0	1	0	0	1	0	1	0
0	1	3	2	1	0	1	0	2	1	0	0	1	1	1	1	1	1	0	0	0	0	1	0	1	0	1	0	0	0	0	1	0	1	0	2	1	1	1
1	1	2	2	1	0	1	0	2	0	0	0	1	1	1	1	1	1	0	1	1	0	0	1	1	1	1	0	1	0	0	0	1	0	1	3	1	1	1
0	0	2	2	1	0	1	0	2	0	1	1	1	1	1	1	1	1	0	0	1	0	0	0	0	0	0	0	0	0	0	0	0	0	0	1	1	0	0
1	0	2	2	1	1	1	0	1	1	1	1	1	1	1	1	1	1	0	0	1	0	0	1	1	1	1	0	0	1	0	0	1	1	1	1	1	0	0
0	0	3	1	1	0	1	0	0	1	0	0	2	1	1	1	1	0	0	0	0	0	0	0	0	0	0	0	0	0	0	0	0	0	0	3	1	1	1
1	0	2	0	1	0	1	0	0	1	1	1	1	0	1	1	1	1	0	0	0	0	0	0	0	1	1	0	0	0	0	0	1	0	0	2	1	0	1
1	0	2	2	1	0	1	0	0	1	1	1	1	0	1	1	1	0	0	0	0	0	0	0	0	0	0	0	0	0	0	0	0	0	0	1	1	0	0
0	0	4	0	0	0	1	0	0	0	0	0	1	1	1	0	1	1	0	0	0	1	0	0	0	0	1	0	0	0	0	1	0	0	0	2	1	0	0
1	1	4	2	1	1	1	0	2	1	0	0	1	1	1	1	1	0	0	0	0	0	0	0	0	0	1	0	0	1	0	1	0	1	0	4	1	1	0
1	0	1	2	1	1	1	0	0	0	0	0	1	1	1	1	1	1	0	0	0	0	0	0	0	1	0	0	0	0	0	0	0	0	0	2	1	1	0
0	0	1	0	1	0	1	0	1	1	0	0	0	1	0	1	1	0	0	0	0	0	0	0	0	0	1	0	0	0	0	1	0	0	0	3	1	0	0
1	1	2	2	1	0	1	0	1	1	1	1	1	1	1	1	1	0	0	0	0	0	0	0	0	0	1	1	0	1	0	0	0	0	0	3	1	1	0
1	0	2	2	1	0	1	0	1	1	0	0	0	0	1	1	1	0	0	0	0	0	0	0	0	0	1	0	0	0	0	1	1	0	0	1	0	0	0
0	0	2	1	1	0	2	1	1	0	1	1	1	0	1	1	1	1	0	0	0	0	0	0	0	1	0	0	0	0	0	0	0	0	0	3	1	1	1
0	0	3	1	1	0	1	0	0	0	1	1	1	0	1	1	1	0	0	0	0	0	0	0	0	0	1	0	0	0	0	0	0	0	1	2	1	1	1
0	0	4	2	1	0	1	0	1	1	0	0	2	0	1	1	1	1	0	0	1	0	0	1	0	0	1	0	0	1	0	0	0	0	0	1	1	1	1
1	0	1	2	1	0	1	0	2	1	0	0	1	1	1	1	1	1	0	0	1	0	0	0	0	0	0	0	0	0	0	0	0	0	0	2	1	1	0
1	1	2	2	1	0	2	1	1	0	0	0	1	1	1	1	1	1	1	1	1	1	1	1	1	1	1	1	0	0	0	0	0	0	0	3	1	1	0
0	0	2	1	1	0	1	0	2	0	1	1	1	1	1	1	1	1	0	0	1	0	0	1	1	1	1	0	0	0	0	0	1	1	1	3	1	1	1
0	0	2	1	1	0	1	0	2	1	1	1		1	1	1	1	0	0	0	0	0	0	0	0	0	0	0	0	0	0	0	0	0	0	2	1	0	1
0	0	2	2	1	0	1	0	2	1	0	0	1	1	1	1	0	1	0	0	1	0	0	0	0	0	0	0	0	0	0	0	0	0	0	3	1	0	0
1	1	1	2	1	0	1	0	2	1	0	0	1	1	1	1	1	1	1	1	1	1	1	1	1	1	1	0	0	0	0	0	0	0	1	1	1	1	0
0	0	3	2	1	0	1	0	0	1	0	0	1	0	1	1	1	1	0	0	0	0	0	0	0	1	0	0	0	0	0	0	0	0	0	2	1	1	0
0	0	4	2	1	0	2	1	0	0	1	1	0	0	0	1	0	0	0	0	0	0	0	0	0	0	0	0	0	0	0	0	0	0	0	2	1	0	0
0	0	2	2	1	0	1	0	0	0	1	1	1	1	1	1	1	1	0	0	1	0	1	1	1	1	0	0	0	0	0	0	0	0	0	3	1	1	1
1	0	3	2	1	0	1	0	2	0	1	1	1	0	1	1	1	1	0	0	0	0	0	0	0	1	1	0	0	0	0	0	0	0	1	3	1	1	1
1	0	4	2	0	0	1	0	0	1	0	0	2	1	1	0	0	0	0	0	0	0	0	0	0	0	0	0	0	0	0	0	0	0	0	4	1	0	0
0	0	1	2	1	0	2	1	0	0	0	0	1	1	0	1	0	0	0	0	0	0	0	0	0	0	0	0	0	0	0	0	0	0	0	3	1	0	0
1	0	2	2	1	0	1	1	1	1	1	1	2	1	1	1	1	0	0	0	0	0	0	0	0	0	0	0	0	0	0	0	0	0	0	2	1	1	1
1	0	1	0	1	0	1	0	1	0	0	0		1	1	1	1	0	0	0	0	0	0	0	0	0	0	0	0	0	0	0	0	0	0	2	1	1	0
0	0	1	2	1	0	1	0	0	0	0	0	2	0	1	1	1	0	0	0	0	0	0	0	0	0	0	0	0	0	0	0	0	0	0	3	1	1	0
1	1	2	2	1	0	1	0	2	0	1	1	2	1	1	1	1	1	1	0	1	0	0	1	1	0	1	0	0	1	0	0	0	1	0	1	1	1	1
0	0	1	2	1	0	1	1	0	0	1	1	1	0	1	0	1	0	0	0	0	0	0	0	0	0	0	0	0	0	0	0	0	0	0	2	1	0	0
1	0	3	2	1	0	1	1	0	1	1	1	2	0	1	1	1	1	0	0	0	0	0	1	0	1	1	0	0	0	0	0	0	0	1	3	1	1	1
0	0	3	2	1	1	2	0	1	0	0	0	1	1	1	1	1	1	0	0	0	0	0	0	0	1	1	0	0	0	0	0	0	0	1	2	1	1	1
1	0	4	2	0	1	1	0	0	0	0	0	2	1	0	1	1	0	0	0	0	0	0	0	0	0	1	0	0	0	0	1	0	0	0	1	1	1	0
0	0	3	1	1	0	1	0	0	0	1	1	1	1	1	1	1	1	0	0	1	0	1	1	1	1	1	0	1	0	0	1	1	1	0	3	1	0	1
1	1	2	2	1	0	1	0	0	1	0	0	2	1	1	1	1	1	0	1	1	1	0	0	0	1	1	0	1	0	0	0	0	0	1	4	1	1	0
1	1	1	1	1	0	1	0	0	0	0	0	1	0	1	1	1	1	1	0	0	0	1	0	0	0	1	0	0	1	0	0	0	0	1	2	1	1	0
0	0	3	2	1	0	1	1	0	1	0	0	0	0	1	1	1	1	1	0	0	0	0	1	1	1	1	1	0	0	0	1	1	1	1	2	1	0	0
0	0	1	1	1	0	2	0	2	0	0	0		0	1	1	1	1	0	0	1	0	0	1	0	1	1	0	0	0	0	1	0	0	1	2	1	1	0
1	1	1	1	1	0	1	0	0	0	0	0	2	0	1	1	1	1	0	0	1	0	1	0	1	1	1	0	0	0	0	0	0	0	1	3	1	1	0
1	0	1	1	1	0	1	0	0	0	0	0	0	1	0	1	1	1	1	0	0	0	0	0	0	0	1	0	0	0	0	1	0	0	0	3	1	0	0
1	0	3	1	1	0	1	1	0	0	1	1	0	0	1	1	1	0	0	0	0	0	0	0	0	0	0	0	0	0	0	0	0	0	0	2	1	1	0
0	0	1	1	1	0	1	0	0	0	0	0		0		1	0	0	0	0	0	0	0	0	0	0	0	0	0	0	0	0	0	0	0	1	0	0	1
1	1	2	1	1	0	1	1	0	1	0	0	2	0	1	1	1	1	1	0	1	1	1	1	1	1	1	0	1	0	1	0	1	0	1	2	1	1	1
0	0	4	1	1	0	1	1	1	0	1	1	2	0		1	0	1	0	0	0	0	0	0	1	0	1	0	0	0	0	1	0	0	0	3	1	0	1
0	0	1	1	1	0	2	0	2	0	1	1	1	1	1	1	1	0	0	0	0	0	0	0	0	0	1	0	0	1	0	0	1	1	0	2	1	0	0
1	1	2	1	1	0	2	0	2	0	1	1	2	1	1	1	1	1	1	0	1	0	1	1	0	1	1	0	0	0	0	0	0	0	1	2	1	1	1
1	1	1	1	1	0	2	0	2	0	0	0	1	0	1	1	1	1	0	1	0	0	1	1	0	0	0	0	0	0	0	0	0	0	0	1	1	0	1
1	1	2	1	1	0	1	0	2	0	0	0	1	1	1	0	1	1	1	0	1	0	0	0	0	0	1	0	0	1	0	0	0	0	0	4	1	1	0
0	0	1	2	1	0	2	1	2	0	0	0	1	1	1	1	1	1	1	0	0	0	0	1	0	1	1	0	0	0	0	0	0	0	1	3	1	1	1
0	0	2	2	1	0	1	0	0	0	0	0	1	1	1	0	1	1	1	1	0	1	1	0	1	1	1	0	1	0	0	1	0	0	1	3	1	1	0
0	0	4	0	1	0	1	0	0	0	1	1	2	1	1	1	1	0	0	0	0	0	0	0	0	0	0	0	0	0	0	0	0	0	0	1	1	0	0
1	1	2	1	1	0	1	0	0	1	0	0	2	0	1	1	0	0	0	0	0	0	0	0	0	0	0	0	0	0	0	0	0	0	0	1	1	0	0
1	0	2	1	0	0	2	0	2	0	1	1	1	0	1	1	1	1	0	0	0	0	0	0	1	1	1	0	0	0	0	0	0	0	1	2	1	0	0
0	0	3	1	1	0	1	0	1	1	1	1	0	0	0	1	1	1	0	0	0	1	0	0	0	0	0	0	0	0	0	0	0	0	0	1	1	0	0
1	1	2	1	1	0	1	0	2	0	0	0	1	0	1	1	0	0	0	0	0	0	0	0	0	0	0	0	0	0	0	0	0	0	0	1	1	0	0
1	0	2	2	1	0	2	0	2	0	1	1	0	1	1	1	1	1	0	0	1	0	1	1	0	1	1	0	0	1	0	0	0	0	0	2	0	1	0
0	0	3	1	1	0	1	0	2	0	1	1	2	1	1	1	1	1	0	0	0	0	0	1	1	1	1	0	0	0	0	0	0	0	1	2	1	0	1
0	0	4	2	1	0	1	1	2	0	0	0	1	1	1	1	1	1	0	0	0	0	0	0	0	1	0	0	0	0	0	0	0	0	0	3	1	0	0
1	0	2	2	1	0	1	1	2	0	0	0	1	1	1	1	1	1	0	0	0	0	1	0	0	1	0	0	0	0	0	0	0	0	0	3	1	1	0
1	0	3	1	1	0	2	0	2	0	1	1		1	1	1	1	1	1	1	1	0	1	1	1	1	1	0	0	0	0	0	0	0	1	2	1	0	1
0	0	4	1	1	0	1	0	0	1	0	0	1	1	1	1	1	1	0	0	0	0	0	0	0	1	1	0	0	1	0	1	0	0	1	2	1	1	1
1	1	2	1	1	0	1	0	1	0	1	1		1	1	1	1	1	0	0	0	0	0	0	0	1	0	0	0	0	0	0	0	0	0	2	1	1	1
0	0	2	2	1	0	1	0	1	0	0	0	1	0	1	1	0	0	0	0	0	0	0	0	0	0	0	0	0	0	0	0	0	0	0	2	1	0	0
0	0	4	2	0	0	1	1	0	0	0	0	1	1	1	0	1	1	1	0	1	0	0	0	1	1	1	0	0	1	0	1	0	0	0	3	1	1	0
1	0	4	2	1	0	1	1	1	0	0	0	2	0	1	1	0	0	0	0	0	0	0	0	0	0	1	0	0	1	0	0	0	0	0	4	1	1	1
1	1	3	1	1	0	2	1	0	0	1	1	2	1	1	1	1	0	0	0	0	0	0	0	0	0	0	0	0	0	0	0	0	0	0	3	1	1
1	0	2	2	1	0	2	0	0	0	0	0	2	1	1	1	1	1	1	0	0	0	1	0	1	0	1	0	0	0	0	1	0	0	0	3	1	1	1
1	1	2	2	1	1	1	0	1	1	0	0	2	0	1	1	1	0	0	0	0	0	0	0	0	0	1	0	0	0	0	1	0	0	0	2	1	0	0
1	0	2	1	1	0	1	1	0	0	1	1	1	0	1	1	1	0	0	0	0	0	0	0	0	0	0	0	0	0	0	0	0	0	0	1	1	0	0
0	0	2	2	1	0	1	0	0	0	1	1	2	0	1	1	0	0	0	0	0	0	0	0	0	0	0	0	0	0	0	0	0	0	0	1	1	1	0
1	0	2	2	1	0	1	0	2	1	1	1	2	0	1	1	1	1	0	0	0	0	0	0	0	1	1	0	0	0	0	0	0	0	1	2	1	1	1
0	0	3	1	1	0	1	0	2	1	0	0	2	0	1	1	1	0	0	0	0	0	0	0	0	0	0	0	0	0	0	0	0	0	0	2	1	0	1
0	0	4	2	1	0	1	0	0	1	1	1	2	1	1	1	1	1	0	0	0	0	0	0	1	1	0	0	0	0	0	0	0	0	0	3	1	1	1
0	0	4	1	1	0	1	0	0	1	0	0	1	0	1	0	1	0	0	0	0	0	0	0	0	0	1	0	1	0	0	0	0	0	0	2	1	0	0
0	0	2	1	1	0	1	0	2	0	0	0	2	1	1	0	1	0	0	0	0	0	0	0	0	0	0	0	0	0	0	0	0	0	0	2	1	0	0
0	0	3	1	1	0	1	0	1	0	1	1	1	1	1	1	1	1	0	1	0	0	0	1	1	1	1	1	0	0	0	0	0	1	0	3	1	1	0
1	1	3	1	1	1	1	1	0	1	1	1		0	1	1	1	1	0	0	1	0	0	0	0	0	1	0	0	1	0	0	0	0	0	3	1	1	0
1	1	2	2	1	0	2	0	0	0	1	1	1	0	1	1	1	0	0	0	0	0	0	0	0	0	0	0	0	0	0	0	0	0	0	3	1	0	0
1	1	1	0	1	0	1	0	1	1	0	0	0	1	1	1	1	1	1	1	1	1	1	1	1	1	1	0	0	1	0	0	0	0	0	3	1	1	1
0	0	1	2	1	0	1	0	1	1	1	1	1	0	1	1	1	1	0	0	0	0	1	0	1	0	1	0	0	1	0	0	0	0	0	2	1	0	1
0	0	4	2	1	0	2	1	0	0	0	0	1	0	1	0	0	0	0	0	0	0	0	0	0	0	0	0	0	0	0	0	0	0	0	2	1	0	1
1	1	1	1	1	0	2	1	0	0	0	0	1	0	1	1	1	0	0	0	0	0	0	0	0	0	0	0	0	0	0	0	0	0	0	2	1	1	0
0	0	2	1	1	0	1	0	0	0	1	1		1	1	1	1	0	0	0	0	0	0	0	0	0	0	0	0	0	0	0	0	0	0	1	1	0	1
0	0	2	1	1	0	1	0	1	0	1	1	0	0	0	0	1	0	0	0	0	0	0	0	0	0	1	0	0	0	0	1	0	0	0	2	1	1	1
0	0	2	2	1	0	1	0	1	1	1	1	0	0	1	1	0	0	0	0	0	0	0	0	0	0	0	0	0	0	0	0	0	0	0	2	1	1	0
1	0	2	1	1	0	1	0	2	1	1	1	0	0	1	1	1	1	1	0	0	0	0	1	1	1	0	0	0	0	0	0	0	0	0	4	1	1	0
0	0	2	2	1	0	1	1	0	0	1	1	2	1	1	1	1	0	0	0	0	0	0	0	0	0	0	0	0	0	0	0	0	0	0	1	1	0	0
1	1	2	1	1	0	1	1	1	0	0	0	1	0	1	1	1	1	1	0	0	0	1	1	0	0	1	0	0	0	0	1	1	0	0	2	1	1	0
0	0	2	2	1	0	1	0	1	0	1	1	1	0	1	1	1	0	0	0	0	0	0	0	0	0	0	0	0	0	0	0	0	0	0	3	1	1	1
0	1	3	1	1	0	1	1	0	1	1	1	1	0	1	1	1	1	0	0	0	0	1	1	1	1	0	0	0	0	0	0	0	0	0	2	1	0	1
0	0	2	1	1	0	1	0	1	0	0	0	2	0	1	1	1	1	0	0	0	0	1	0	0	0	0	0	0	0	0	0	0	0	0	4	1	0	0
1	0	1	2	1	0	1	0	0	0	1	1	1	0	1	0	1	0	0	0	0	0	0	0	0	0	1	0	0	1	0	0	0	0	0	1	1	0	0
0	0	1	2	1	0	2	0	1	0	0	0	2	0	1	1	1	0	0	0	0	0	0	0	0	0	0	0	0	0	0	0	0	0	0	2	1	0	0
1	1	2	1	1	0	1	0	2	0	0	0	1	1	1	1	1	1	0	0	0	0	1	0	1	0	1	0	0	0	0	0	1	0	0	2	1	1	1
0	0	2	2	1	1	1	1	1	1	1	1	0	0	1	1	1	1	0	0	0	0	0	0	0	1	0	0	0	0	0	0	0	0	0	2	1	1	0
0	0	1	2	1	0	1	0	2	1	1	1	2	1	1	0	1	1	0	0	0	0	0	1	0	0	1	0	0	0	0	0	0	0	1	2	1	0	1
0	0	2	2	1	0	1	0	2	0	1	1	2	0	1	1	1	0	0	0	0	0	0	0	0	0	0	0	0	0	0	0	0	0	0	2	1	0	0
1	0	1	2	1	0	2	0	0	0	0	0	1	0	1	1	1	1	0	0	1	0	1	1	0	0	1	0	0	0	1	1	0	0	0	2	1	1	0
1	0	2	2	1	0	1	0	0	0	0	0	1	0	1	1	1	1	0	0	0	0	0	0	0	1	1	0	0	0	0	1	0	0	0	2	1	1	0
0	0	3	2	1	0	2	0	0	0	0	0	2	1	1	1	1	0	0	0	0	0	0	0	0	0	1	0	0	0	0	0	0	1	0	2	1	0	1
0	1	3	2	1	0	1	0	0	0	1	1	2	0	1	1	1	1	0	0	0	1	0	0	0	0	0	0	0	0	0	0	0	0	0	2	1	0	0
1	1	2	2	1	0	1	0	0	0	0	0	2	0	1	1	1	0	0	0	0	0	0	0	0	0	0	0	0	0	0	0	0	0	0	2	1	1	0
0	0	3	1	1	0	1	0	0	1	0	0	0	0	0	1	0	0	0	0	0	0	0	0	0	0	0	0	0	0	0	0	0	0	0	4	1	1	0
1	1	1	2	1	0	1	0	0	0	0	0		1	1	1	0	0	0	0	0	0	0	0	0	0	1	0	0	1	0	0	0	0	0	4	1	1	0
0	0	3	1	1	0	1	0	0	1	0	0	0	0	1	1	1	1	0	0	0	0	0	0	0	1	0	0	0	0	0	0	0	0	0	1	1	0	1
0	0	4	1	1	0	1	0	0	1	0	0	1	0	1	1	0	0	0	0	0	0	0	0	0	0	0	0	0	0	0	0	0	0	0	1	1	0	0
0	0	1	1	1	0	1	0	0	0	0	0	1	0	1	1	0	0	0	0	0	0	0	0	0	0	0	0	0	0	0	0	0	0	0	3	1	0	0
0	0	3	1	1	0	2	0	0	0	0	0	0	1	0	1	1	0	0	0	0	0	0	0	0	0	1	1	0	0	0	0	0	0	0	2	1	0	0
0	0	1	2	1	0	1	0	0	0	0	0	2	1		1	0	0	0	0	0	0	0	0	0	0	0	0	0	0	0	0	0	0	0	1	1	0	1
1	1	2	2	1	0	1	0	1	1	0	0	2	1	1	1	1	0	0	0	0	0	0	0	0	0	0	0	0	0	0	0	0	0	0	1	1	0	1
0	0	2	2	1	0	1	0	0	0	1	1		0	1	1	0	0	0	0	0	0	0	0	0	0	0	0	0	0	0	0	0	0	0	1	1	1	0
0	0	3	2	1	0	1	0	1	1	0	0	2	0	1	1	1	0	0	0	0	0	0	0	0	0	0	0	0	0	0	0	0	0	0	3	1	1	1
0	0	3	2	1	0	2	1	0	0	0	0	2	0	1	0	1	1	1	0	1	1	0	1	1	1	1	0	0	1	0	0	0	0	0	2	1	0	1
0	0	4	1	1	0	2	0	0	0	1	1	1	1	1	1	1	1	1	0	0	0	0	0	1	0	1	0	0	0	0	1	0	1	0	2	1	1	1
0	1	1	1	1	0	1	0	0	1	1	1	0	0	1	1	1	0	0	0	0	0	0	0	0	0	0	0	0	0	0	0	0	0	0	1	1	1	1
0	0	3	2	1	0	1	0	0	0	1	1	2	0	1	1	1	0	0	0	0	0	0	0	0	0	0	0	0	0	0	0	0	0	0	1	1	0	1
0	0	2	1	1	0	1	0	0	1	1	1	2	0	1	1	1	0	0	0	0	0	0	0	0	0	0	0	0	0	0	0	0	0	0	1	1	0	0
1	1	4	1	1	0	1	0	0	1	1	1	1	0	1	1	1	1	0	0	1	0	1	0	0	0	1	1	0	0	0	0	0	0	0	2	1	0	1
0	0	1	1	1	0	1	0	1	1	1	1	2	0	1	1	1	0	0	0	0	0	0	0	0	0	0	0	0	0	0	0	0	0	0	2	1	0	1
1	1	3	1	1	0	2	0	1	0	1	1	1	1	1	1	1	1	0	0	0	0	0	1	1	1	1	0	0	1	0	0	0	0	0	1	1	0	1
1	1	2	1	1	0	1	0	1	1	1	1	0	1	1	1	1	1	1	0	1	1	0	0	1	1	1	0	0	0	0	0	1	0	0	2	1	1	1
0	0	2	1	1	0	1	0	2	1	1	1		0	1	0	1	0	0	0	0	0	0	0	0	0	0	0	0	0	0	0	0	0	0	1	1	1	0
0	0	1	1	1	0	1	0	2	0	1	1	2	1	1	1	1	0	0	0	0	0	0	0	0	0	1	0	0	1	0	0	0	0	0	3	1	0	1
1	1	1	1	1	0	2	1	1	0	1	1	2	1	1	1	1	1	0	1	1	0	0	1	1	1	1	0	0	0	0	1	0	1	0	4	1	1	0
1	0	3	1	1	0	1	0	2	1	1	1	0	1	1	1	1	1	1	0	1	0	0	1	1	1	0	0	0	0	0	0	0	0	0	1	1	1	1
0	0	2	2	1	0	1	1	0	1	0	0	1	0	1	1	1	0	0	0	0	0	0	0	0	0	0	0	0	0	0	0	0	0	0	1	1	0	0
1	1	2	2	1	0	1	0	0	1	1	1	2	0	1	1	1	1	0	0	0	0	0	0	0	1	1	0	0	0	0	1	0	0	0	2	1	1	1
0	0	2	2	1	0	1	0	0	0	0	0	0	0	1	0	1	0	0	0	0	0	0	0	0	0	0	0	0	0	0	0	0	0	0	2	1	1	1
0	0	2	2	1	0	1	0	1	0	0	0	1	0	1	1	1	1	0	0	0	0	0	0	0	1	1	0	0	0	0	0	0	0	1	2	1	1	1
0	0	2	2	1	0	1	0	2	1	1	1	1	0	1	1	1	1	0	0	1	0	1	1	1	1	1	0	0	1	0	1	0	0	0	4	1	1	0
1	1	3	2	1	0	1	0	2	1	1	1	2	0	1	1	1	1	0	0	0	0	0	0	0	1	1	0	0	0	0	0	0	0	1	2	1	1	0
1	0	2	1	1	0	1	0	2	0	1	1	0	1	1	1	1	1	0	0	0	0	0	0	0	1	0	0	0	0	0	0	0	0	0	2	1	1	0
1	0	1	1	1	1	2	0	2	0	1	1	2	0	1	1	1	1	1	0	0	0	0	1	1	0	1	0	0	1	0	0	0	0	0	3	1	1	0
1	0	1	2	1	0	1	0	1	1	1	1	0	0	1	1	1	0	0	0	0	0	0	0	0	0	1	0	0	0	0	0	1	0	0	1	1	0	1
0	0	2	2	1	0	1	0	2	0	1	1	2	0	0	1	1	0	0	0	0	0	0	0	0	0	0	0	0	0	0	0	0	0	0	1	1	0	1
0	1	1	1	1	0	2	0	1	0	1	1	0	0	1	1	1	1	1	0	0	0	0	0	1	0	1	0	0	1	0	0	0	0	0	1	1	1	0
0	0	1	2	1	0	2	1	0	0	0	0	1	0	1	1	1	0	0	0	0	0	0	0	0	0	0	0	0	0	0	0	0	0	0	2	1	1	0
0	0	2	2	1	0	1	1	0	0	0	0	1	0	1	1	0	0	0	0	0	0	0	0	0	0	0	0	0	0	0	0	0	0	0	2	1	1	0
0	0	2	1	1	0	1	1	0	0	1	1	1	0	1	1	1	1	0	0	0	0	0	0	0	1	1	0	0	1	0	0	0	0	0	2	1	0	1
0	0	1	1	1	0	1	0	2	0	1	1	2	0	1	1	1	1	0	0	1	0	0	1	1	1	1	0	0	0	0	0	0	0	1	2	1	1	0
0	0	2	2	1	0	1	1	1	1	0	0	0	1	1	1	1	0	0	0	0	0	0	0	0	0	1	0	0	1	0	0	0	1	0	3	1	1	1
0	1	2	0	1	0	1	1	1	1	0	0	2	0	1	1	0	0	0	0	0	0	0	0	0	0	0	0	0	0	0	0	0	0	0	2	1	0	0
0	0	2	1	1	0	1	1	0	0	1	1	1	0	1	1	1	0	0	0	0	0	0	0	0	0	0	0	0	0	0	0	0	0	0	3	1	0	0
1	1	1	2	1	0	1	0	0	0	0	0		0	1	1	1	0	0	0	0	0	0	0	0	0	0	0	0	0	0	0	0	0	0	2	1	1	0
0	0	1	2	1	0	1	0	0	0	0	0		0	1	1	1	0	0	0	0	0	0	0	0	0	0	0	0	0	0	0	0	0	0	2	1	1	0
0	0	2	2	1	0	1	0	0	0	0	0	1	0	1	1	1	0	0	0	0	0	0	0	0	0	1	0	0	1	0	0	0	0	0	2	1	0	0
0	0	1	1	1	0	1	0	0	0	0	0	0	0	1	1	1	0	0	0	0	0	0	0	0	0	1	0	0	0	0	0	0	0	1	1	1	1	0
0	0	1	1	1	0	1	0	0	0	0	0	1	0	1	1	1	0	0	0	0	0	0	0	0	0	0	0	0	0	0	0	0	0	0	2	0	1	0
1	0	2	2	1	0	1	0	0	0	1	1	1	0	1	1	1	1	1	0	0	0	0	0	0	0	1	0	0	0	0	1	0	0	0	2	1	1	0
0	0	2	2	1	0	1	1	0	0	1	1		0	1	0	1	1	0	0	1	0	1	0	0	0	1	0	0	0	0	0	0	1	0	2	1	0	0
1	1	3	2	1	0	1	0	0	1	0	0	2	0	1	1	1	1	0	0	0	0	0	0	0	1	0	0	0	0	0	0	0	0	0	3	1	1	1
1	0	1	2	1	0	2	0	1	0	0	0	2	0	0	1	0	0	0	0	0	0	0	0	0	0	0	0	0	0	0	0	0	0	0	2	1	0
1	1	2	1	1	0	1	0	1	1	0	0	2	0	1	0	1	1	1	0	0	0	0	0	0	0	1	0	0	0	0	0	1	0	0	2	1	1	0
1	0	2	2	1	0	1	0	2	0	1	1	0	0	1	1	1	1	0	0	0	0	0	0	0	1	0	0	0	0	0	0	0	0	0	2	1	1	1
0	0	1	1	1	0	1	0	0	1	1	1	2	0	1	1	1	0	0	0	0	0	0	0	0	0	0	0	0	0	0	0	0	0	0	2	1	0	0
0	0	1	2	1	0	1	0	0	0	0	0	0	0	0	1	1	0	0	0	0	0	0	0	0	0	0	0	0	0	0	0	0	0	0	2	1	0	0
1	1	1	2	1	0	2	1	0	0	0	0	1	0	1	1	1	1	1	1	1	1	0	1	0	1	1	0	0	0	0	0	1	0	0	2	1	1	0
0	0	2	1	1	0	2	1	0	0	0	0	1	0	1	1	1	0	0	0	0	0	0	0	0	0	0	0	0	0	0	0	0	0	0	2	1	1	1
1	1	4	1	1	0	1	0	2	0	0	0	2	0	1	1	1	1	1	0	1	0	0	0	1	1	1	0	0	0	0	0	1	0	0	3	1	0	1
1	1	1	2	1	1	1	0	0	0	0	0	1	0	1	0	1	0	0	0	0	0	0	0	0	0	0	0	0	0	0	0	0	0	0	3	1	1	0
1	0	1	2	1	1	1	0	1	0	0	0	0	1	1	1	1	0	0	0	0	0	0	0	0	0	0	0	0	0	0	0	0	0	0	3	1	1	0
0	0	4	1	1	0	2	1	0	1	0	0	0	0	0	1	0	0	0	0	0	0	0	0	0	0	1	0	0	0	0	1	0	0	0	1	1	0	0
0	0	2	0	1	1	1	0	2	0	0	0	1	0	1	1	0	1	0	0	0	1	0	0	0	0	0	0	0	0	0	0	0	0	0	1	1	0	0
0	0	1	2	1	0	1	0	0	0	0	0	2	0	1	1	0	0	0	0	0	0	0	0	0	0	0	0	0	0	0	0	0	0	0	2	1	0	0
0	0	3	2	1	0	1	1	0	1	1	1	2	0	1	1	1	1	0	0	0	0	0	0	0	1	1	0	0	0	0	0	1	0	0	1	0	1	0
1	1	2	2	1	0	2	0	0	0	1	1	2	0	1	1	1	1	0	0	0	0	0	0	0	1	1	0	0	0	0	0	0	0	1	2	1	0	1
1	1	1	2	1	0	1	0	2	0	1	1	1	0		1	1	0	0	0	0	0	0	0	0	0	0	0	0	0	0	0	0	0	0	2	0	1	0
1	1	3	1	0	0	2	0	0	0	1	1	0	0	1	0	1	0	0	0	0	0	0	0	0	0	0	0	0	0	0	0	0	0	0	2	1	0	1
0	0	3	2	1	0	1	0	1	1	0	0	0	0	1	1	1	1	0	0	0	0	0	0	0	1	0	0	0	0	0	0	0	0	0	3	1	0	1
0	0	4	1	1	0	1	0	0	1	0	0	2	0	1	1	1	1	1	0	0	0	0	0	0	1	1	1	0	0	0	0	0	0	0	1	1	0	0
0	1	2	1	1	0	2	1	0	0	1	1	1	0	1	0	1	0	0	0	0	0	0	0	0	0	1	0	0	0	0	1	0	0	0	4	1	1	1
0	0	3	1	1	0	1	0	2	1	0	0	1	0	1	1	1	1	0	0	0	0	0	0	0	1	1	0	0	0	0	0	1	0	0	3	1	1	1
1	1	1	0	1	0	1	0	0	0	1	1	0	1	1	1	1	1	0	0	0	0	0	0	0	1	1	0	0	1	0	0	0	0	0	3	1	0	0
1	0	1	1	1	0	1	0	2	0	0	0	2	1	1	1	1	1	0	0	1	0	0	0	0	1	1	0	0	1	0	0	0	0	0	3	0	1	0
0	0	1	1	1	0	1	0	1	0	0	0	0	0	0	0	0	0	0	0	0	0	0	0	0	0	0	0	0	0	0	0	0	0	0	2	1	0	0
0	0	1	2	1	0	1	0	2	0	0	0	0	0	1	1	1	0	0	0	0	0	0	0	0	0	1	0	0	1	0	0	0	0	0	3	1	0	0
1	0	3	2	1	0	1	0	0	0	1	1	1	1	0	1	0	0	0	0	0	0	0	0	0	0	0	0	0	0	0	0	0	0	0	3	1	0	0
1	1	2	2	1	0	1	0	1	1	0	0	2	0	1	1	0	0	0	0	0	0	0	0	0	0	0	0	0	0	0	0	0	0	0	3	1	0	0
0	0	4	1	1	0	2	1	0	0	0	0	1	0	1	1	1	1	0	0	0	0	0	0	0	1	0	0	0	0	0	0	0	0	0	2	1	0	0
0	0	3	1	1	0	1	0	2	0	0	0	1	0	1	1	1	0	0	0	0	0	0	0	0	0	0	0	0	0	0	0	0	0	0	3	1	0	1
0	0	1	1	1	0	1	0	2	1	1	1	0	0	1	1	1	1	0	0	0	0	0	1	1	0	0	0	0	0	0	0	0	0	0	1	1	1	0
1	1	1	2	1	0	1	0	2	0	1	1	2	0	1	1	1	1	0	0	0	0	0	1	0	1	0	0	0	0	0	0	0	0	0	2	1	1	0
0	0	3	2	1	0	1	0	2	0	0	0	0	0	1	1	1	1	0	0	1	1	1	0	0	0	1	0	0	1	0	0	0	0	0	1	1	0	0
0	0	1	2	1	0	1	0	1	0	0	0	2	0	1	0	0	0	0	0	0	0	0	0	0	0	0	0	0	0	0	0	0	0	0	2	1	0	0
1	1	2	1	1	0	1	0	2	0	1	1	1	0	1	1	1	1	0	0	0	0	0	0	0	1	1	0	0	1	0	0	0	0	0	2	1	0	0
1	0	2	2	1	0		0	1	0	0	0	0	0	1	1	1	0	0	0	0	0	0	0	0	0	0	0	0	0	0	0	0	0	0	4	1	1	1
1	1	2	2	1	0	1	0	0	0	0	0	1	1	1	1	1	0	0	0	0	0	0	0	0	0	0	0	0	0	0	0	0	0	0	3	1	1	0
1	1	2	1	1	0	1	0	1	1	0	0	0	0	1	1	1	1	0	0	0	0	1	0	0	0	0	0	0	0	0	0	0	0	0	2	1	1	0
0	0	3	1	1	0	1	1	0	0	0	0	1	0	1	1	1	0	0	0	0	0	0	0	0	0	0	0	0	0	0	0	0	0	0	1	1	0	0
1	0	2	2	1	0	1	1	1	1	0	0		0	1	1	1	0	0	0	0	0	0	0	0	0	0	0	0	0	0	0	0	0	0	3	1	0	0
1	0	1	2	1	0	1	1	0	0	0	0	1	0	1	1	1	0	0	0	0	0	0	0	0	0	0	0	0	0	0	0	0	0	0	4	0	1	0
1	1	4	0	1	0	2	0	0	0	0	0	1	0	0	1	1	1	0	0	0	0	0	0	0	1	0	0	0	0	0	0	0	0	0	1	1	0	0
1	1	2	0	1	0	2	1	2	0	0	0	0	1	1	1	1	1	1	0	1	0	0	0	0	0	1	1	0	0	0	0	0	0	0	2	1	1	0
1	0	2	0	1	0	1	0	0	0	0	0	1	1	1	1	1	1	0	0	1	0	0	1	0	1	1	0	0	0	0	1	0	0	0	2	1	0	0
1	0	2	2	1	0	1	0	0	0	0	0	2	0	1	0	1	0	0	0	0	0	0	0	0	0	1	0	0	0	0	0	0	0	1	3	1	1	1
1	1	2	2	1	0	1	0	1	1	1	1	0	0	1	1	1	1	0	0	1	0	0	1	1	0	1	0	0	1	0	0	0	0	0	3	1	1	0
1	0	1	2	1	0	1	0	2	0	0	0	1	0	1	1	1	1	0	0	0	0	0	0	0	1	1	0	0	0	0	1	0	0	0	4	1	1	0
1	0	2	2	1	0	1	1	0	1	0	0	1	0	1	1	1	1	1	0	1	0	0	0	0	0	0	0	0	0	0	0	0	0	0	1	1	0	0
1	0	3	2	1	0	2	0	0	0	0	0	1	0	1	0	0	0	0	0	0	0	0	0	0	0	1	0	0	0	0	0	0	1	0	1	1	1	1
1	0	3	1	1	0	1	0	0	0	0	0	1	0	1	1	1	1	0	0	1	0	0	0	0	1	0	0	0	0	0	0	0	0	0	4	1	1	1
0	0	2	1	1	0	2	1	0	1	1	1	1	0	0	1	1	1	1	0	0	0	1	0	0	0	0	0	0	0	0	0	0	0	0	1	1	0	1
0	0	2	0	1	0	1	0	0	0	0	0	2	0	1	1	1	0	0	0	0	0	0	0	0	0	0	0	0	0	0	0	0	0	0	3	1	0	0
1	0	2	2	1	0	1	0	0	0	0	0		0	1	1	1	0	0	0	0	0	0	0	0	0	0	0	0	0	0	0	0	0	0	2	1	1	1
0	0	1	0	1	0	1	0	1	1	1	1	0	0	1	1	1	1	0	0	1	0	0	1	0	1	0	0	0	0	0	0	0	0	0	3	1	1	0
1	0	1	0	1	0	1	0	1	0	1	1	2	0	1	1	1	0	0	0	0	0	0	0	0	0	0	0	0	0	0	0	0	0	0	2	1	0	0
0	0	3	2	1	0	1	0	1	0	0	0	2	0	0	1	1	0	0	0	0	0	0	0	0	0	0	0	0	0	0	0	0	0	0	2	1	0	1
1	1	2	1	1	0	2	0	1	0	1	1	1	0	1	1	1	1	0	0	0	0	0	1	0	1	1	0	0	0	0	1	0	0	0	4	1	1	1
1	0	1	2	1	0	1	0	1	0	0	0	2	0	1	1	1	1	0	0	0	1	0	0	0	0	0	0	0	0	0	0	0	0	0	1	1	0	0
0	0	4	2	1	0	1	1	0	1	0	0	0	0	0	1	1	0	0	0	0	0	0	0	0	0	0	0	0	0	0	0	0	0	0	1	1	0	1
0	0	2	2	1	0	1	0	0	0	1	1	1	0		1	1	0	0	0	0	0	0	0	0	0	0	0	0	0	0	0	0	0	0	2	1	0	1
1	1	2	2	1	0	1	0	1	0	0	0	1	0	1	1	1	1	0	0	0	0	1	0	0	0	1	0	0	0	0	0	0	0	1	3	1	1	1
0	0	3	0	1	1	2	1	0	0	1	1	2	1	1	1	1	1	0	0	0	0	1	0	0	0	0	0	0	0	0	0	0	0	0	2	1	1	0
0	0	2	2	1	0	1	0	0	0	1	1	0	0		1	0	0	0	0	0	0	0	0	0	0	0	0	0	0	0	0	0	0	0	1	1	1	1
0	0	1	1	1	0	1	0	2	0	1	1	2	0	1	1	1	0	0	0	0	0	0	0	0	0	0	0	0	0	0	0	0	0	0	3	1	0	0
1	0	2	2	1	0	1	0	0	1	0	0	0	0	1	1	1	1	1	0	0	0	1	1	1	0	1	0	0	0	0	1	0	0	0	2	1	1	1
0	0	2	1	1	0	1	0	2	0	0	0	2	0	1	1	1	1	0	0	0	0	0	0	0	1	1	0	0	0	0	0	0	0	1	4	1	1	1
0	0	1	2	1	0	1	0	0	0	1	1	0	0		1	1	0	0	0	0	0	0	0	0	0	1	0	0	0	0	0	0	0	1	2	1	0	0
0	0	4	1	1	0	1	0	2	1	1	1	1	0	0	1	1	0	0	0	0	0	0	0	0	0	0	0	0	0	0	0	0	0	0	1	1	1	1
0	0	4	2	1	0	2	0	0	0	0	0	1	1	0	1	1	0	0	0	0	0	0	0	0	0	0	0	0	0	0	0	0	0	0	2	0	0	1
0	0	1	2	1	0	1	0	0	0	1	1	1	0	0	1	1	0	0	0	0	0	0	0	0	0	0	0	0	0	0	0	0	0	0	1	1	1	1
1	0	1	2	1	0	1	0	1	0	0	0	2	0	1	1	1	1	1	0	1	0	1	0	1	1	1	0	0	0	0	0	0	0	1	3	1	0	0
0	0	3	2	1	0	1	1	0	1	0	0	2	0	1	0	1	0	0	0	0	0	0	0	0	0	1	0	0	0	0	0	0	1	0	2	1	0	0
0	0	3	2	1	0	1	0	0	1	0	0	2	0	1	1	1	0	0	0	0	0	0	0	0	0	1	0	0	0	0	0	0	0	0	2	1	0	0
1	1	1	2	1	0	1	0	1	1	1	1	0	0	1	0	1	1	0	0	0	0	0	0	0	1	1	0	0	1	0	0	1	1	1	2	1	1	0
1	0	3	2	1	0	1	0	2	0	1	1	1	0	1	1	1	1	1	0	1	0	1	0	0	1	1	0	0	0	0	0	0	0	1	1	1	1	0
1	1	3	1	1	0	2	1	0	0	0	0	1	0	1	0	1	1	0	0	0	0	0	0	0	1	1	0	0	1	0	0	0	0	0	1	1	1	0
1	1	2	2	1	0	1	1	1	1	0	0	2	0	1	1	1	0	0	0	0	0	0	0	0	0	0	0	0	0	0	0	0	0	0	3	1	1	0
0	0	2	2	1	0	2	0	1	0	0	0	2	0	1	1	0	0	0	0	0	0	0	0	0	0	0	0	0	0	0	0	0	0	0	3	1	0	0
0	0	1	1	1	0	2	0	1	0	0	0	1	0	1	1	1	0	0	0	0	0	0	0	0	0	0	0	0	0	0	0	0	0	0	2	1	1	0
1	0	2	2	1	0	1	0	0	1	1	1	2	1	1	1	1	1	0	0	1	0	0	0	0	1	0	0	0	0	0	0	0	0	0	3	1	1	1
0	0	1	2	1	0	1	0	0	0	1	1	2	0	1	1	1	1	1	1	0	1	1	1	1	1	1	0	0	0	0	0	0	0	1	4	1	1	1
0	0	1	2	1	0	1	0	0	0	0	0	1	0	1	1	1	0	0	0	0	0	0	0	0	0	1	0	0	0	0	1	0	0	0	3	1	0	0
0	0	1	2	1	0	2	0	1	0	0	0		0	1	1	1	1	1	0	0	0	0	0	0	0	0	0	0	0	0	0	0	0	0	1	1	1	0
1	0	2	2	1	0	1	0	0	0	0	0	1	0	1	1	1	0	0	0	0	0	0	0	0	0	1	1	0	0	0	1	0	0	0	2	1	0	0
0	0	1	0	1	0	1	0	0	0	0	0	1	0	1	1	1	0	0	0	0	0	0	0	0	0	1	0	0	0	0	1	0	0	0	2	1	0	0
1	0	4	1	1	0	1	0	0	1	0	0	2	0	1	1	1	1	0	0	1	0	0	1	0	1	0	0	0	0	0	0	0	0	0	1	1	1	1
0	0	4	2	1	0	1	0	0	0	1	1	1	0	1	1	1	0	0	0	0	0	0	0	0	0	0	0	0	0	0	0	0	0	0	1	1	0	1
1	1	4	2	1	1	1	0	1	1	0	0	0	1	0	1	0	0	0	0	0	0	0	0	0	0	0	0	0	0	0	0	0	0	0	3	1	1
0	0	4	1	1	0	1	0	2	1	1	1	2	0	1	1	1	1	0	0	0	0	0	0	1	0	1	0	0	0	0	0	0	1	0	1	0	0	1
0	0	1	2	1	0	1	0	1	0	1	1	0	0	1	0	1	1	0	0	0	0	1	0	0	0	0	0	0	0	0	0	0	0	0	2	1	1	1
1	1	1	1	1	0	1	1	2	0	1	1	1	1	1	1	1	1	0	0	0	0	0	1	1	1	1	0	0	0	0	1	0	0	0	4	1	1	1
0	0	2	2	1	0	1	1	0	0	1	1	0	0	1	0	1	0	0	0	0	0	0	0	0	0	0	0	0	0	0	0	0	0	0	1	1	1	0
1	0	4	2	1	0	2	0	0	0	0	0	2	0	1	0	0	1	0	0	0	0	0	0	1	0	0	0	0	0	0	0	0	0	0	3	1	1	1
1	1	2	2	1	0	1	0	0	0	0	0		0	1	1	1	0	0	0	0	0	0	0	0	0	1	0	0	0	0	1	0	0	0	2	1	1	1
0	0	3	1	1	0	1	0	0	1	1	1	2	0	1	1	1	1	1	0	0	1	0	0	0	1	1	0	0	0	0	0	0	0	1	1	0	1	1
1	1	2	1	1	0	1	0	1	0	1	1	1	0	1	1	1	1	1	0	0	0	0	1	0	0	1	0	0	0	0	0	1	0	0	2	1	1	1
0	0	3	2	1	0	1	1	0	1	1	1	1	0	0	1	0	1	0	0	0	0	0	0	0	1	1	0	0	0	0	0	0	0	1	2	0	0	0
0	1	2	2	1	0	2	0	2	0	1	1	1	1	1	1	1	1	1	0	0	0	0	0	0	0	1	0	0	1	0	0	0	0	0	2	1	1	1
0	0	2	1	1	0	1	0	2	0	1	1	1	0	1	1	1	1	0	0	0	0	1	0	0	0	0	0	0	0	0	0	0	0	0	2	0	1	0
1	0	2	2	1	0	1	0	0	0	0	0	1	0	1	1	1	1	0	1	0	0	0	0	0	0	0	0	0	0	0	0	0	0	0	3	1	0	0
1	0	1	2	1	0	2	1	0	0	1	1	0	0	1	0	1	0	0	0	0	0	0	0	0	0	0	0	0	0	0	0	0	0	0	2	1	1	0
0	0	2	2	1	1	1	0	0	1	1	1	0	0	1	1	1	0	0	0	0	0	0	0	0	0	1	0	0	0	0	0	0	0	1	1	1	0	0
0	0	2	2	1	0	1	1	1	0	1	1	1	0	1	1	1	1	0	0	0	0	0	0	0	1	1	0	0	1	0	0	0	0	0	1	1	1	1
0	0	1	1	1	0	1	0	1	0	1	1	1	0	1	1	1	1	0	0	1	1	0	0	0	0	1	0	0	0	0	1	0	0	0	1	1	1	0
1	1	3	2	1	0	1	0	1	1	0	0	1	1	1	1	1	1	0	0	0	0	0	0	0	1	1	0	0	0	0	1	0	0	0	2	1	1	1
1	1	2	2	1	0	1	0	1	1	1	1	2	1	1	0	1	1	1	1	1	1	0	0	0	0	1	0	0	0	0	0	0	0	1	3	1	1	1
1	1	1	2	1	0	1	0	1	1	1	1	0	0	1	1	1	0	0	0	0	0	0	0	0	0	0	0	0	0	0	0	0	0	0	2	1	1	0
1	0	3	2	1	0	2	1	1	0	0	0	2	0	1	1	1	1	1	0	0	0	0	0	0	1	1	0	0	0	0	0	0	0	1	3	1	1	1
0	0	1	1	1	0	1	0	2	0	1	1	2	0	1	1	1	0	0	0	0	0	0	0	0	0	0	0	0	0	0	0	0	0	0	1	1	1	0
0	0	1	2	1	0	1	0	0	0	0	0	1	0	1	1	0	0	0	0	0	0	0	0	0	0	0	0	0	0	0	0	0	0	0	1	1	0	0
0	0	1	1	1	0	1	0	1	0	1	1	0	0	1	1	1	0	0	0	0	0	0	0	0	0	0	0	0	0	0	0	0	0	0	2	1	1	0
1	1	2	0	1	0	1	0	0	1	1	1	2	1	1	1	1	1	0	0	0	0	0	0	0	1	1	0	0	0	0	0	0	0	1	4	1	1	1
1	1	2	1	1	0	1	1	0	1	0	0	0	0	1	1	1	1	0	0	0	0	0	0	0	1	0	0	0	0	0	0	0	0	0	1	1	0	0
1	1	3	2	1	0	1	0	2	0	0	0		0	1	1	1	1	0	0	0	0	0	0	0	1	0	0	0	0	0	0	0	0	0	2	0	1	0
0	0	2	2	1	0	1	0	1	1	1	1	0	0	1	1	1	1	1	0	1	0	1	0	0	0	0	0	0	0	0	0	0	0	0	2	1	1	1
0	0	2	2	1	0	2	0	0	0	0	0	1	0	1	1	1	1	0	0	0	0	0	0	0	1	1	0	0	0	0	0	0	1	1	4	1	1	1
0	0	3	2	1	0	1	1	1	0	1	1	0	0	1	1	1	1	0	0	0	0	0	0	0	1	1	0	0	0	0	0	1	0	0	3	1	1	1
1	1	1	1	1	0	2	1	1	0	1	1	2	0	1	1	0	0	0	0	0	0	0	0	0	0	0	0	0	0	0	0	0	0	0	3	1	1	0
0	0	2	1	1	0	1	1	0	0	0	0	1	0	1	1	1	1	1	0	0	0	0	0	0	0	1	0	1	0	0	0	0	0	0	1	1	0	0
1	1	2	1	1	0	1	1	0	0	1	1	1	0	1	1	1	1	0	0	1	0	0	0	0	1	1	0	0	0	0	0	0	0	1	2	1	0	1
0	0	2	2	1	0	1	0	0	0	1	1	2	0	1	1	1	1	1	0	0	1	0	0	0	1	1	0	0	0	0	0	1	0	0	1	1	0	0
1	1	2	2	1	0	1	0	1	0	0	0	1	0	1	1	1	1	1	1	1	1	0	0	1	0	1	0	0	1	0	1	0	0	0	2	1	1	0
0	0	2	1	1	0	1	0	1	1	1	1	2	1	1	1	1	0	0	0	0	0	0	0	0	0	0	0	0	0	0	0	0	0	0	3	1	1	1
1	0	1	2	1	0	1	0	2	0	1	1	1	0	1	1	1	1	1	0	1	0	0	1	1	1	0	0	0	0	0	0	0	0	0	2	1	1	1
0	0	4	1	1	0	1	0	1	1	1	1	0	0	1	1	0	1	0	0	0	0	0	0	0	1	1	0	0	1	0	0	0	0	0	2	0	1	0
0	0	2	2	1	0	1	0	0	0	1	1	2	0	1	1	1	1	1	1	0	0	0	1	0	1	0	0	0	0	0	0	0	0	0	2	1	1	1
0	0	2	2	1	1	1	0	1	0	1	1	1	0	0	1	1	1	0	0	1	0	0	1	0	1	1	0	0	0	0	0	1	0	0	3	0	1	1
0	0	3	1	1	0	1	0	1	1	1	1	0	0	1	1	0	1	1	0	0	0	0	0	0	0	1	0	0	0	0	1	0	0	0	3	1	1	1
0	0	2	2	1	0	2	1	1	1	0	0	0	0		1	1	0	0	0	0	0	0	0	0	0	1	0	0	1	0	0	0	0	0	2	1	1	0
1	0	2	2	1	0	2	1	0	0	0	0	2	0	0	1	0	0	0	0	0	0	0	0	0	0	0	0	0	0	0	0	0	0	0	2	1	0	1
0	0	1	1	1	0	1	1	0	0	0	0	1	0	1	1	1	0	0	0	0	0	0	0	0	0	0	0	0	0	0	0	0	0	0	2	1	0	0
1	1	1	2	1	0	1	1	0	1	0	0	1	1	1	1	1	0	0	0	0	0	0	0	0	0	1	0	0	0	0	0	0	0	1	2	1	1	0
0	0	2	1	1	0	1	0	0	0	1	1		0	1	1	1	1	0	0	1	0	0	1	1	1	1	0	0	0	0	0	0	0	1	2	1	1	1
1	0	2	2	0	0	1	0	2	0	0	0	2	0	1	0	1	0	0	0	0	0	0	0	0	0	1	0	0	0	0	0	1	0	0	1	1	1	1
1	1	3	1	1	0	1	0	2	1	0	0	1	0	1	1	1	1	1	0	0	0	0	0	1	0	1	0	0	0	0	1	0	0	0	2	1	1	1
0	0	2	2	1	0	1	1	1	0	1	1	1	0	1	0	1	0	0	0	0	0	0	0	0	0	1	0	0	0	0	1	0	0	0	3	1	1	0
0	0	2	1	1	0	1	1	1	0	1	1	1	0	1	1	1	1	0	0	0	0	0	0	0	1	1	0	0	0	0	1	0	0	0	3	1	0	0
1	1	4	1	1	0	2	0	2	1	0	0	1	0	1	1	1	1	0	0	1	0	0	0	0	0	1	0	0	1	0	0	0	0	0	1	1	1	1
0	0	4	2	1	0	1	0	0	1	1	1	2	0	1	1	1	1	0	0	0	0	0	1	0	1	1	1	1	0	0	1	1	0	1	3	1	0	1
1	0	4	1	1	0	1	0	1	1	1	1	2	0	1	1	1	1	1	0	0	0	0	0	0	0	1	0	0	0	0	0	1	0	1	1	0	1	0
0	0	2	2	1	0	1	0	0	0	1	1	2	0	1	1	1	1	0	0	0	0	0	0	0	1	0	0	0	0	0	0	0	0	0	2	1	0	0
1	0	4	2	1	0	1	1	0	0	0	0	1	0	1	1	1	0	0	0	0	0	0	0	0	0	0	0	0	0	0	0	0	0	0	4	1	1	0
0	0	3	2	1	0	1	1	1	0	1	1	2	0	1	1	1	0	0	0	0	0	0	0	0	0	0	0	0	0	0	0	0	0	0	4	1	1	1
1	0	4	2	1	1	1	1	1	0	0	0	0	1	1	0	1	1	0	0	0	0	0	0	0	1	0	0	0	0	0	0	0	0	0	2	1	0	1
1	0	2	2	1	0	2	0	0	0	0	0	1	0	1	1	1	1	0	0	0	0	0	0	0	1	0	0	0	0	0	0	0	0	0	1	1	1	0
1	1	3	1	1	0	1	0	2	0	0	0	1	0	1	1	1	1	1	1	0	1	1	1	1	1	1	1	0	0	0	1	0	1	1	2	1	1	1
0	0	3	1	1	0	1	0	0	0	1	1	1	0	1	1	1	0	0	0	0	0	0	0	0	0	0	0	0	0	0	0	0	0	0	2	1	1	0
0	0	1	1	1	0	1	0	0	0	1	1		0		1	1	0	0	0	0	0	0	0	0	0	0	0	0	0	0	0	0	0	0	2	1	0	1
1	1	1	2	1	0	1	0	0	0	0	0	1	0	1	1	0	0	0	0	0	0	0	0	0	0	0	0	0	0	0	0	0	0	0	1	0	1	0
1	1	2	2	1	0	1	0	2	0	0	0	0	0	1	1	1	0	0	0	0	0	0	0	0	0	1	0	0	1	0	1	0	0	0	2	0	1	0
1	0	2	2	1	0	2	1	1	0	0	0	1	0	1	0	1	1	1	0	0	0	0	0	0	0	0	0	0	0	0	0	0	0	0	2	1	1	0
0	0	3	1	1	0	1	1	1	1	1	1	2	0	1	1	1	1	0	1	0	0	1	1	0	1	0	0	0	0	0	0	0	0	0	2	1	1	0
0	0	2	2	1	0	1	0	0	1	1	1	0	0	1	1	1	1	0	0	0	0	0	0	0	1	0	0	0	0	0	0	0	0	0	1	1	0	0
0	0	2	1	1	0	1	0	0	0	1	1	2	0	1	1	1	1	0	0	0	0	0	1	1	1	1	0	0	0	0	0	1	0	1	2	1	0	0
1	0	3	1	1	0	1	1	0	0	0	0	1	0	1	1	0	0	0	0	0	0	0	0	0	0	0	0	0	0	0	0	0	0	0	3	1	0	1
0	0	1	1	1	0	1	0	2	0	1	1	2	0	1	0	1	1	0	0	1	1	0	1	1	1	1	0	0	1	0	0	0	0	0	3	1	1	1
0	0	1	2	1	0	1	0	0	0	0	0	1	0	1	1	1	1	0	0	0	0	1	0	0	0	0	0	0	0	0	0	0	0	0	3	1	1	0
0	0	1	1	1	0	2	0	2	0	1	1	2	0	1	1	1	1	0	0	0	0	1	1	1	0	0	0	0	0	0	0	0	0	0	1	1	1	1
1	1	1	1	1	0	1	0	1	1	1	1	0	0		1	1	0	0	0	0	0	0	0	0	0	0	0	0	0	0	0	0	0	0	1	1	1	0
0	0	1	2	1	0	1	0	0	0	1	1	2	0	1	1	0	0	0	0	0	0	0	0	0	0	0	0	0	0	0	0	0	0	0	1	1	0	1
1	0	1	1	1	0	1	1	0	0	1	1	1	0	1	0	1	0	0	0	0	0	0	0	0	0	0	0	0	0	0	0	0	0	0	3	1	1	0
1	1	1	1	1	0	1	0	1	1	1	1	0	0	1	1	0	0	0	0	0	0	0	0	0	0	0	0	0	0	0	0	0	0	0	2	1	0	1
1	1	2	1	1	0	1	0	2	1	1	1	1	1	1	1	1	1	0	0	0	0	0	0	0	1	0	0	0	0	0	0	0	0	0	1	1	1	0
1	0	2	1	1	0	1	0	0	0	1	1	2	0	1	1	1	0	0	0	0	0	0	0	0	0	1	0	0	0	0	0	1	0	0	2	1	1	1
1	0	1	1	1	0	1	1	1	0	0	0		1	1	1	1	1	1	1	1	0	1	1	0	1	0	0	0	0	0	0	0	0	0	2	1	1	1
0	0	3	1	1	0	1	0	0	0	0	0	1	0	1	1	0	0	0	0	0	0	0	0	0	0	0	0	0	0	0	0	0	0	0	2	1	0	0
0	0	1	2	1	0	1	0	0	0	1	1	1	0	1	1	1	1	0	0	0	0	1	1	0	0	0	0	0	0	0	0	0	0	0	3	1	1	1
1	0	1	1	1	0	1	0	0	0	1	1	1	0	1	1	1	0	0	0	0	0	0	0	0	0	1	0	0	0	0	0	1	0	0	2	1	1	0
1	0	2	2	1	0	1	0	2	0	1	1	1	0	1	0	0	0	0	0	0	0	0	0	0	0	0	0	0	0	0	0	0	0	0	4	1	1	1
1	1	2	1	1	0	1	0	0	0	0	0	1	0	1	1	1	1	0	0	0	0	0	0	0	1	0	0	0	0	0	0	0	0	0	3	1	1	1
1	1	2	2	1	0	1	0	1	0	1	1	2	0	1	1	1	0	0	0	0	0	0	0	0	0	1	0	0	1	0	0	0	0	0	2	1	1	1
0	0	2	2	1	0	1	0	0	0	0	0	0	0	1	1	1	1	0	0	0	0	0	0	0	1	0	0	0	0	0	0	0	0	0	1	1	1	0
1	0	2	0	1	0	2	1	1	0	0	0	2	0	1	1	1	1	0	0	0	0	1	0	0	0	1	0	0	0	0	0	0	0	1	3	1	1	1
0	0	4	0	1	0	1	1	1	0	0	0	0	0	0	1	1	1	0	1	0	0	0	0	0	0	0	0	0	0	0	0	0	0	0	2	1	0	0
0	0	3	1	1	0	2	0	1	1	1	1	2	0	1	0	1	1	0	0	0	0	0	0	1	1	1	0	0	0	0	0	0	0	1	1	1	1	0
1	1	1	2	1	0	1	0	1	0	1	1	0	0	1	1	1	1	0	0	0	0	0	1	0	0	0	0	0	0	0	0	0	0	0	2	1	1	0
0	0	2	2	1	0	1	0	0	0	0	0	2	0	0	1	0	0	0	0	0	0	0	0	0	0	1	0	0	0	0	0	0	0	1	1	1	0	1
1	0	1	1	1	0	1	0	1	0	1	1		0	1	1	1	1	1	0	0	1	0	1	0	0	0	0	0	0	0	0	0	0	0	2	1	1	0
1	1	2	2	1	0	2	0	1	0	1	1	0	0	1	1	1	0	0	0	0	0	0	0	0	0	0	0	0	0	0	0	0	0	0	1	1	1	0

## Sheet: codebook
Variables	Description	Codes
LSI	Lifetime suicidal ideation	0: no; 1: yes
LSA	Lifetime attempted suicide	0: no; 1: yes
age	Age	1: 18-24; 2: 25-35; 3: 36-45; 4: >45
race	Self-declared race/color	1: White; 2: Black/Brown; 3: Others
tp_est	Years of schooling	0: >12 years; 1: 0-8; 2: 9-12
aus_nsocial	Changed name in legal documents	0: no; 1: yes
orient	Sexual orientation	0: Heterosexual; 1: Homosexual/Other
sit_conjug	Marital status	1: Single; 2: Married or living with partner
capital	Lives in the capital	0: no; 1: yes
moradia	Housing situation	0: Own house; 1: Rented house; 2: Unstable
sozinha	Living alone	0: no; 1: yes
csex	Current sex work	0: no; 1: yes
renda	Average household income (US$)	0: >260; 1: ≤130; 2: 131–260
B1	Social engagement	0: no; 1: yes
discrimina	Ever discrimination	0: no; 1: yes
binge	Binge	0: no; 1: yes
F5	Psychological violence	0: no; 1: yes
violfis	Physical violence	0: no; 1: yes
vfpi	Physical violence by fixed/regular partner	0: no; 1: yes
vfpcasual	Physical violence by casual partner	0: no; 1: yes
vff	Physical violence by family member/relative	0: no; 1: yes
vftrabalho	Physical violence by co-worker	0: no; 1: yes
vfamigo	Physical violence by friends or acquaintances	0: no; 1: yes
vfcliente	Physical violence by client	0: no; 1: yes
vfpolicial	Physical violence by police officer	0: no; 1: yes
vfdesconhec	Physical violence by unknown person	0: no; 1: yes
violsex	Sexual violence	0: no; 1: yes
vspi	Sexual violence by fixed/regular partner	0: no; 1: yes
vspcasual	Sexual violence by casual partner	0: no; 1: yes
vsf	Sexual violence by family member/relative	0: no; 1: yes
vstrabalho	Sexual violence by co-worker	0: no; 1: yes
vsamigo	Sexual violence by friends or acquaintances	0: no; 1: yes
vscliente	Sexual violence by client	0: no; 1: yes
vspolicial	Sexual violence by police officer	0: no; 1: yes
vsdesconhec	Sexual violence by unknown person	0: no; 1: yes
I1	Satisfaction with own body	1: Very satisfied; 2: A little bit satisfied; 3: A little unsatisfied; 4: Very unsatisfied
G1	Ever hormone use	0: no; 1: yes
ces_d_10	Depression	0: no; 1: yes
hiv_test	HIV positive status	0: no; 1: yes
